# Supplementary material for: Displacement-pressure biparametrically regulated softness sensory system for intraocular pressure monitoring
Source: Natl Sci Rev. 2024 Feb 6;11(6):nwae050. doi: 10.1093/nsr/nwae050 (PMC11067962; doi:10.1093/nsr/nwae050)
Supplement: nwae050_Supplemental_Files [file nwae050_supplemental_files.zip]

Archive with 4 entries (4 files):
- Supplementary Video 1.mp4
- Supplementary Video 2.mp4
- Supplementary Video 3.mp4
- Supporting Information 0116.docx
